# Supplementary material for: Large Male Caterpillars Are the Primary Builders: Exploring Tent Construction and Foraging Behaviour in Gregarious Pine Processionary Caterpillar
Source: Insects. 2023 Oct 21;14(10):829. doi: 10.3390/insects14100829 (PMC10607817; doi:10.3390/insects14100829)
Supplement: Supplementary file 1 [file insects-14-00829-s001.zip]

Archive with 1 entries (1 files):
- insects-2643340-supplementary.pdf
